# Supplementary material for: Microbial Fermentation Enhances the Effect of Black Tea on Hyperlipidemia by Mediating Bile Acid Metabolism and Remodeling Intestinal Microbes
Source: Nutrients. 2024 Mar 28;16(7):998. doi: 10.3390/nu16070998 (PMC11013065; doi:10.3390/nu16070998)
Supplement: Supplementary file 1 [file nutrients-16-00998-s001.zip]

Archive with 2 entries (2 files):
- Supplementary Figure S1.pdf
- Supplementary Tables S1-S3.xlsx
